# Supplementary material for: Oxidation of Cyclohexanone with Peracids—A Straight Path to the Synthesis of ε-Caprolactone Oligomers
Source: Materials (Basel). 2022 Sep 23;15(19):6608. doi: 10.3390/ma15196608 (PMC9571306; doi:10.3390/ma15196608)
Supplement: Supplementary file 1 [file materials-15-06608-s001.zip]

Archive with 1 entries (1 files):
- materials-1908067-supplementary.pdf
